# Supplementary material for: Expanding on expansus: a new species of Scaphanocephalus from North America and the Caribbean based on molecular and morphological data
Source: Parasitology. 2024 May 21;151(7):679–91. doi: 10.1017/S0031182024000647 (PMC11474018; doi:10.1017/S0031182024000647)
Supplement: Locke et al. supplementary material 2 — Locke et al. supplementary material [file S0031182024000647sup002.xlsx]

## Sheet: Supplementary Table 1 
Supplementary Table 1. Specimens of Scaphanocephalus and other taxa used in phylogenetic analysis. CO1 BC= barcode region of cytochrome c oxidase I, CO1 JB3= 3’ region of cytochrome c oxidase I, 28S=partial sequence of 28S nuclear rDNA; MT genome=whole mitochondrial genome; rDNA operon= nuclear rDNA array, with partial external transcribed spacer.
	Developmental stage		GenBank Accessions
Species		Specimen code, n	CO1 barcode region	CO1 JB3 region	28S	MT genome	rDNA operon	Museum accession	Host	Locality	Source
Scaphanocephalus robustus n. sp.
	Adult	2021-001-E6, n=5		PP456658-9, PP456666-8 (5 seqs)	PP436423-4, PP436427-9 (5 seqs)			MSB:Para:49134-5, 49139-40	Pandion haliaetus	Curacao	present study
	Adult	2022 900 H5, n=6		PP456660-5 (6 seqs)				MSB:Para:49141-2	Pandion haliaetus	Florida	present study
	Adult	2022 902 E7, n=1		PP456676 (1 seq)	PP436426 (1 seq)			MSB:Para:49146	Pandion haliaetus	Florida	present study
	Adult	FL5, n=5		PP456677-9 (3 seqs)	PP436430-4 (5 seqs)				Pandion haliaetus	Florida	present study
	Adult	2022 902 C5, n=7	PP456673, PP456675 (2 seqs)	PP456669-75 (7 seqs)	PP436425, PP436435-7 (4 seqs)			MSB:Para:49136-8, 49143-5	Pandion haliaetus	Virginia	present study
	Metacercaria	DNAY431, n=1			OR794154				Mugil curema	Yucatán, Mexico	Gonzalez-Garcia et al. 2023
Scaphanocephalus sp. ne2
	Adult	2022 900 H5, n=1	PP456684 (1 seq)	PP456683 (1 seq)					Pandion haliaetus	Florida	present study
	Adult	7309 MT, n=1	PP456682 (1 seq)		PP436440 (1 seq)				Pandion haliaetus	MT, USA	present study
	Metacercaria	BSSN			MN160569				Acanthurus bahianus, A. coeruleus, A. chirurgus	Saint Kitts	Dennis et al. 2019
Scaphanocephalus sp. ne1
	Adult	FL5, n=1				PP577105	PP430581		Pandion haliaetus	Florida	present study
	Metacercaria	QSK29, n=2	PP456680 (1 seq)	PP456680-1 (2 seqs)	MN160570				Acanthurus chirurgus	Saint Kitts	present study, Dennis et al. 2019
	Metacercaria	B71|2021-001-B7, n=2			PP436438-9 (2 seqs)				Acanthurus bahianus	Carmabi near Dreams, Curacao	present study
(as S. expansus)	Metacercaria	6063, n=2			MK680936				Sparisoma chrysopterum	Bonaire	Kohl et al. 2019
(as S. expansus)	Adult	DNA4419, DNA4420, DNA4422, n=3			OR794151-3				Pandion haliaetus	Campeche, Mexico	Gonzalez-Garcia et al. 2023
Scaphanocephalus sp. pa1
	Metacercaria	XN4P4M, n=1		OR075091	OK045682				Xyrichtys novacula	Balearic Islands, Mediterranean	present study, Cohen-Sanchez et al. 2023
	Metacercaria	XN5P6M, XN6P1M, XN8P3M, XN1P1M, XN1P2M, XN10P1, XN11P1, n=7			OK045681, OK045683-8				Xyrichtys novacula	Balearic Islands, Mediterranean	Cohen-Sanchez et al. 2023
Scaphanocephalus sp. pa2
	Metacercaria	isolate 1, n=5			MT461356				Siganus argenteus	Persian Gulf, Saudi Arabia	Al Salem et al. 2021
Calicophoron microbothrioides						NC_027271			Goat	Shaoyang, Hunan, China	unpublished
Clonorchis sinensis						FJ381664			Mesocricetus auratus fed metacercariae from cyprinoid fish	Amur river, Khabarovsk, Khabarovskiy krai, Russia	Shekhovtsov et al., 2010
Cryptocotyle lata					MH025623				Anas platyrhynchos fed Rhynchocypris percnurus mantschuricus and Rana dybowskii exposed to cercariae from Boreoelona ussuriensis	Bolshaya Ussurka River, Primorsky, Russia	Tatonova and Besprozvannykh, 2019
Cryptocotyle lingua	Cercaria				AY222228				Littorina littorea	Germany	Olson et al., 2003
Cryptocotyle lingua						NC_063968				Norway	unpublished
Diplostomum ardeae	Immature adult					NC_049068			Nycticorax nycticorax	Yauco, Puerto Rico	Locke et al. 2020
Fasciola hepatica						NC_002546					Le et al., 2000
Gastrothylax crumenifer	Adult					NC_027833			Cattle	Tianmen, Hubei, China	Yang et al., 2016
Haplorchis taichui	Adult					MG972809			Homo sapiens	Viet Nam: Quang Tri	Le et al., 2021
Homalogaster paloniae						NC_030530					unpublished
Metagonimus yokogawai						KC330755					unpublished
Metorchis orientalis						KT239342			Duck	Daqing, Heilongjiang Province, China	Na et al., 2016
Opisthorchis felineus						EU921260			Felis catus	Ust–Tula, Novosibirsk oblast, Russia	Shekhovtsov et al., 2010
Opisthorchis viverrini	Adult					JF739555			Felis catus	Laos	Cai et al. 2012
Paragonimus ohirai	Adult					KX765277			Rattus norvegicus fed Chiromantes dehaani	Japan: Kinosaki	Le et al., 2019
Paramphistomum cervi	Adult					NC_023095			Yak	Dari County, Qinghai Province, China	Yan et al., 2013
Sources
Al-Salem, A.A., Baghdadi, H.B., Mahmoud, M.A., Ibrahim, M., and Bayoumy, E.M. (2021). Morphomolecular and pathological study of Scaphanocephalus sp. in new host Siganus argenteus in the Arabian Gulf. Diseases of Aquatic Organisms, 144, 221-230.
Cai XQ, Liu GH, Song HQ, Wu CY, Zou FC, Yan HK, Yuan ZG, Lin RQ, and Zhu XQ (2012) Sequences and gene organization of the mitochondrial genomes of the liver flukes Opisthorchis viverrini and Clonorchis sinensis (Trematoda). Parasitology Research, 110, 235–243.
Cohen-Sánchez, A., A. Valencia, J.M., Box, A., Solomando, A., Tejada, S., Pinya, S., Catanese, G., Sureda, A. (2023). Black spot disease related to a trematode ectoparasite causes oxidative stress in Xyrichtys novacula. Journal of Experimental Marine Biology and Ecology 560, 151854.
Dennis, M. M., Izquierdo, A., Conan, A., Johnson, K., Giardi, S., Frye, P., and Freeman, M. A. (2019). Scaphanocephalus-associated dermatitis as the basis for black spot disease in Acanthuridae of St. Kitts, West Indies. Diseases of Aquatic Organisms, 137(1), 53–63.
González-García, M.T., Garcia-Varela, M., Lopez-Jimenez, A., Ortega Olivares, M.P., Pérez-Ponce de León, G., and Andrade Gómez, L. (2023) Scaphanocephalus spp. (Trematoda: Opisthorchiidae) in intermediate and definitive hosts of the Yucatán Peninsula, Mexico, with a re-description of Scaphanocephalus expansus. Journal of Helminthology 97, e98, 1–8
Kohl, Z.F., Calhoun, D.M., Elmer, F. Peachey, R., Leslie, K., Tkach, V., Kinsella, J., and Johnson, P. (2019). Black-spot syndrome in Caribbean fishes linked to trematode parasite infection (Scaphanocephalus expansus). Coral Reefs, 38, 917–930.
Le TH, Blair D, Agatsuma T, Humair PF, Campbell NJ, Iwagami M, Littlewood DTJ, Peacock B, Johnston DA, Bartley J, Rollinson D, Herniou EA, Zarlenga DS and McManus DP (2000) Phylogenies inferred from mitochondrial gene orders—a cautionary tale from the parasitic flatworms. Molecular Biology and Evolution 17, 1123-1125.
Le TH, Nguyen KT, Nguyen NTB, Doan HTT, Agatsuma T, and Blair D (2019). The complete mitochondrial genome of Paragonimus ohirai (Paragonimidae: Trematoda: Platyhelminthes) and its comparison with P. westermani congeners and other trematodes. PeerJ 7:e7031.
Le T.H., Nguyen T. K., Dong V. Q. and Le T. H. (2021). Comparative analysis of the characteristics of Haplorchis taichui mitochondrial genome with Metagonimus yokogawai and its ribosomal transcription unit with H. pumilio (family Heterophyidae). Vietnam Journal of Biotechnology, 19(1), 69-84.
Locke, S. A., Drago, F. B., Núñez, V., Souza, G., and Takemoto, R. M. (2020). Phylogenetic position of Diplostomum spp. from New World herons based on complete mitogenomes, rDNA operons, and DNA barcodes, including a new species with partially elucidated life cycle. Parasitology research, 119 (7), 2129–2137.
Le T.H., Nguyen T. K., Dong V. Q. and Le T. H. (2021). Comparative analysis of the characteristics of Haplorchis taichui mitochondrial genome with Metagonimus yokogawai and its ribosomal transcription unit with H. pumilio (family Heterophyidae). Vietnam Journal of Biotechnology, 19(1), 69-84.
Na L, Gao JF, Liu GH, Fu X, Su X, Yue DM, Gao Y, Zhang Y and Wang CR (2016) The complete mitochondrial genome of Metorchis orientalis (Trematoda: Opisthorchiidae): Comparison with other closely related species and phylogenetic implications. Infection, Genetics and Evolution 39, 45–50.
Olson, P. D., Cribb, T. H., Tkach, V. V., Bray, R. A., and Littlewood, D. T. J. (2003). Phylogeny and classification of the Digenea (Platyhelminthes: Trematoda). International Journal for Parasitology, 33(7), 733–755. doi:10.1016/s0020-7519(03)00049-3
Shekhovtsov SV, Katokhin AV, Kolchanov NA, and Mordvinov VA (2010) The complete mitochondrial genomes of the liver flukes Opisthorchis felineus and Clonorchis sinensis (Trematoda). Parasitology International 59: 100–103.
Tatonova YV, and Besprozvannykh VV (2019). Description of a new species, Cryptocotyle lata sp. nov., and discussion of the phylogenetic relationships in Opisthorchioidea. Parasitology International, 72, 101939.
Yan HB, Wang XY, Lou ZZ, Li L, Blair D, Yin H, Cai JZ, Dai XL, Lei MT, Zhu XQ, Cai XP and Jia WZ (2013) The mitochondrial genome of Paramphistomum cervi (Digenea), the first representative for the family Paramphistomidae. PloS One 8, e71300.
Yang X, Wang L, Chen H, Feng H, Shen B, Hu M, and Fang R (2016) The complete mitochondrial genome of Gastrothylax crumenifer (Gastrothylacidae, Trematoda) and comparative analyses with selected trematodes. Parasitology Research 115, 2489–2497.
